# Supplementary material for: Microbial volatile communication in human organotypic lung models
Source: Nat Commun. 2017 Nov 24;8:1770. doi: 10.1038/s41467-017-01985-4 (PMC5701243; doi:10.1038/s41467-017-01985-4)
Supplement: Supplementary file 5 — Supplementary Data 2 [file 41467_2017_1985_MOESM5_ESM.zip]

Archive with 3 entries (2 files):
- SupplementaryData_2.SLDPRT
- __MACOSX/
- __MACOSX/._SupplementaryData_2.SLDPRT
